# Supplementary material for: Genes Belonging to the Insulin and Ecdysone Signaling Pathways Can Contribute to Developmental Time, Lifespan and Abdominal Size Variation in Drosophila americana
Source: PLoS One. 2014 Jan 28;9(1):e86690. doi: 10.1371/journal.pone.0086690 (PMC3904916; doi:10.1371/journal.pone.0086690)
Supplement: Table S6 — List of candidate genes located near the chromosomal regions showing statistically significant associations after Bonferroni correction. (XLSX) [file pone.0086690.s007.xlsx]

## Sheet: Folha1
Table S6. List of candidate genes located near the chromosomal regions showing statistically significant associations after Bonferroni correction.
	H5♂ x W11♀											H5♂ x W37♀
Muller's element	DT					LS			AS		ChCRT	DT
A									phl (GJ16598)			CG6398 (GJ16369)	svr (GJ14862)	CG15312 (GJ19545)	if (GJ18848)
									lic (GJ16530)			fs(1)h (GJ16365)	l(1)G0007 (GJ14882)	sd (GJ19539)	CG32572 (GJ19302)
									Ilp6 (GJ16462)			flw (GJ14803)	f (GJ14895)	Hers (GJ18665)	CG15309 (GJ19280)
									gt (GJ17061)			Karl (GJ14768)	Bx (GJ15373)	fw (GJ18732)	NFAT
									dm (GJ18771)			dy (GJ14830)	dsh (GJ15240)	pot (GJ18741)	CG6540 (GJ19275)
									Ns3 (GJ19196)			m (GJ14767)	hop (GJ15330)	sgg (GJ18748)	ct (GJ19212)
									upd2 (GJ18992)			CG5966 (GJ14759)	pen (GJ15324)	Smox (GJ18762)	Drak (GJ19156)
												brk (GJ14850)	Hs3st-B (GJ15310)	Dd (GJ18780)	arm (GJ19138)
												Dok (GJ14851)	N (GJ15299)	S6kII (GJ18812)	Cap (GJ19101)
B									Pten (GJ17528)			PDZ-GEF (GJ12795)	wb (GJ18176)
									Tor (GJ16824)			lft (GJ13753)	p38b (GJ18140)
									step (GJ16405)			ics (GJ18367)
									sNPF (GJ18339)			Pka-C1 (GJ17913)
									p38b (GJ18140)			Chd1 (GJ18281)
												fy (GJ18001)
												Gli (GJ18005)
												spi (GJ18009)
												d (GJ18028)
C	Src42A (GJ17854)	cv-2 (GJ22320)	vg (GJ20351)	par-1 (GJ20472)	jing (GJ21455)	Ef1alpha48D (GJ17887)	Thiolase (GJ20459)
	shn (GJ17675)	Fkbp14 (GJ22316)	inv (GJ20363)	Got1 (GJ21858)	EcR (GJ20887)	mle (GJ18398)	CalpA (GJ20462)
	sha (GJ17085)	Egfr (GJ20054)	cnk (GJ21960)	ptc (GJ21830)	mam (GJ21039)	CG42663 (GJ15000)	hebe (GJ20827)
	CG42708 (GJ15085)	cg (GJ20060)	CG14478 (GJ20373)	cos (GJ20559)	Dll (GJ21278)	CG8155 (GJ15104)	AGBE (GJ20863)
	nemy(GJ15086)	Rho1 (GJ22286)	kn (GJ21945)	CG34460 (GJ20562)	clt (GJ21099)	magu (GJ19867)	EcR (GJ20887)
	wmd (GJ14989)	Dg (GJ20081)	dnr1 (GJ20395)	Fili (GJ21757)	sax (GJ21241)	Ih (GJ22394/GJ22395)	POSH (GJ21432)
	dve (GJ15096)	zip (GJ22258)	px (GJ20397)	Sip1 (GJ21632)	GEFmeso (GJ21156)	levy (GJ22345)	sm (GJ21415)
	ap (GJ14977)	psq (GJ22216)	dgo (GJ20405)	mbl (GJ21630)	babo (GJ21177)	CG30427 (GJ22269)	Sod2 (GJ21350)
	Hr51 (GJ14974)	Galphao (GJ22212)	tsr (GJ21900)	bs (GJ21595)	Gprk1 (GJ19694)	Sin3A (GJ20103)	Glaz (GJ21134)
	tkv (GJ15112)	sca (GJ22187)	Chi (GJ20439)	Asx (GJ20762)	RhoGEF2 (GJ19685)	ZIP1 (GJ20186)	Atg7 (GJ21152)
	pk (GJ15157)	Lpin (GJ20221)	Galphas (GJ21886)	shot (GJ21532)	drk (GJ19679)	Ccs (GJ20212)	Cdk5 (GJ21207)
	fj (GJ19878)	pio (GJ20249)	Lpt (GJ21880)	Bap170 (GJ21457)	cora (GJ19773)	kermit (GJ20219)	CG10916 (GJ21206)
	sbb	CG43340 (GJ22104)	gbb (GJ21867)	Vha16-1 (GJ20880)		Mgat1 (GJ20329)	mip120 (GJ19678)
D						l(3)neo18 (GJ13044)	Hsp27 (GJ13835)		ban			aos (GJ12614)	Gug (GJ13040)	vn (GJ13308)	fbl (GJ13538)	mirr (GJ11496)
						GstO2 (GJ13171)	Hsp22 (GJ11476)		dally (GJ13077)			bol (GJ12804)	rhea (GJ13049)	Cct1 (GJ12047)	fz2 (GJ11825)	caup (GJ11493)
						Ilp2 (GJ12130)	Eip71CD (GJ13863)		Prpk (GJ12210)			fng (GJ12588)	dally (GJ13077)	CG6767 (GJ13347)	brm (GJ11780)	ara (GJ11492)
						Nc (GJ13253)	grim (GJ11395)		Rabex-5 (GJ12144)			vsg (GJ12556)	tow (GJ13116)	fry (GJ13348)	flr (GJ11768)	Hsp27 (GJ13835)
						S6k (GJ13310)	cln3 (GJ13948)		Ilp2 (GJ12130)			Ppat-Dpck (GJ12852)	sgl (GJ12259)	LanA (GJ12003)	siz (GJ11748)	MYPT-75D (GJ11445)
						Cct1 (GJ12047)			S6k (GJ13310)			mwh (GJ12509)	app (GJ12232)	sfl (GJ13376)	CG10581 (GJ13661)	Ilk (GJ13879)
						PGRP-LF (GJ13386)			pip (GJ11896)			Pdk1 (GJ12497)	ghi (GJ12171)	Mrtf (GJ13391)	A2bp1 (GJ13667)	nmo (GJ13897)
						Ide (GJ11843)			sNPF-R (GJ11567)			hipk (GJ12912)	Rac1 (GJ13209)	Cip4 (GJ11972)	RasGAP1 (GJ11688)	fz (GJ11377)
						Indy (GJ13740)						rho (GJ12920)	Rabex-5 (GJ12144)	trn (GJ13467)	dlp (GJ13689)	nuf (GJ11373)
						Cat (GJ11574)						Cbl (GJ12975)	CG42268 (GJ13221)	caps (GJ13470)	Trl (GJ11672)	Papss (GJ11328)
						gig (GJ11543)						msn (GJ12373)	emc (GJ12114)	mir-9a	Snap (GJ11580)	trc (GJ14000)
						ms(3)72Dt (GJ13823)						ltl (GJ13011)	Mbs (GJ13261)	Mkp3 (GJ13512)	Su(var)3-3 (GJ11550)	wls (GJ11298)
						Hsp26 (GJ11479)						frc (GJ13023)	msk (GJ12092)	in (GJ13534)	mib1 (GJ13769)	CG6175 (GJ14046)
E						14-3-3epsilon (GJ22546)	mthl5 (GJ23397)		sav (GJ14361)	Tctp (GJ10886)		foxo (GJ14344)	Dl (GJ24543)	dco (GJ10658)	Cerk (GJ10046)
						Prat (GJ24696)	fwd (GJ23452)		foxo (GJ14344)	RASSF8 (GJ10971)		Past1 (GJ14402)	Dys (GJ22726)	Mtl (GJ10465)	osa (GJ24712)
						Coq2 (GJ22752)	mthl11 (GJ23561)		fkh (GJ14162)			tsh (GJ14476)	tmod (GJ24508)	hdc (GJ10763)
						Prx3 (GJ22817)	wdb (GJ10695)		Sdr (GJ22557)			Osi9 (GJ14255)	hth (GJ23538)	Axn (GJ10774)
						Sirt2 (GJ23031)	Atpalpha (GJ10697)		Rassf (GJ22644)			4EHP (GJ14537)	Timp (GJ23665)	by (GJ10315)
						puc (GJ24161)	cher (GJ10449)		Pi3K92E (GJ24290)			Xrp1 (GJ14549)	jumu (GJ23559)	hyx (GJ10306)
						lkb1 (GJ24114)	Tpi (GJ10377)		btsz (GJ22970)			scrib (GJ14169)	tld (GJ23652)	neur (GJ10875)
						cnc (GJ23189)	ry (GJ10353)		Orct2 (GJ24208)			stck (GJ22568)	tok (GJ23651)	Vps33B (GJ10298)
						Prx5 (GJ23970)	Men (GJ10817)		InR (GJ23294)			unk (GJ22639)	ash2 (GJ23645)	alpha-Est10 (GJ10236)
						InR (GJ23294)	Dlc90F (GJ10323)		Nf1 (GJ23901)			hh (GJ22641)	Dad (GJ10569)	Spn88Ea (GJ10214)
						Nf1 (GJ23901)	alpha-Est7 (GJ10232)		Ras85D (GJ23844)			Snr1 (GJ22699)	Dr (GJ10606)	Hs6st (GJ10173)
						SdhC (GJ23871)	Naam (GJ10980)		Akt1 (GJ23383)			ksr (GJ24562)	alph (GJ10608)	l(3)neo38 (GJ10157)
						mld (GJ23367)	Indy-2 (GJ11006)		Ns1 (GJ10591)			Nmdar1 (GJ24560)	VhaM8.9 (GJ10644)	mtd (GJ11013)
